# Supplementary material for: Progress toward SHAPE Constrained Computational Prediction of Tertiary Interactions in RNA Structure
Source: Noncoding RNA. 2021 Nov 5;7(4):71. doi: 10.3390/ncrna7040071 (PMC8628965; doi:10.3390/ncrna7040071)
Supplement: Supplementary file 1 [file ncrna-07-00071-s001.zip]

Archive with 3 entries (3 files):
- ncrna-1422092-sup.fig.pdf
- Supplementary_table S1.xlsx
- VideoS1.mpg
